# Supplementary material for: Patient-Centred Care for Older Patients Considering Surgery: An Evaluation of the Perioperative Care of Older Patients Service at an Australian Tertiary Hospital
Source: Geriatrics (Basel). 2026 Apr 28;11(3):55. doi: 10.3390/geriatrics11030055 (PMC13214604; doi:10.3390/geriatrics11030055)
Supplement: Supplementary file 1 [file geriatrics-11-00055-s001.zip]

Archive with 1 entries (1 files):
- geriatrics-4211858-supplementary.pdf
